# Supplementary material for: Exploratory Assessment of Galectin-1, -3, and -9 in Non-Small Cell Lung Cancer
Source: Cancers (Basel). 2024 Mar 15;16(6):1165. doi: 10.3390/cancers16061165 (PMC10969284; doi:10.3390/cancers16061165)
Supplement: Supplementary file 1 [file cancers-16-01165-s001.zip]

Archive with 2 entries (2 files):
- S1 Investigational Information.xlsx
- S2 Hazard Ratios.xlsx
