# Supplementary material for: Exploratory Assessment of Galectin-1, -3, and -9 in Non-Small Cell Lung Cancer
Source: Cancers (Basel). 2024 Mar 15;16(6):1165. doi: 10.3390/cancers16061165 (PMC10969284; doi:10.3390/cancers16061165)
Supplement: Supplementary file 1 [file cancers-16-01165-s001.zip › S1 Investigational Information.xlsx]

## Sheet: Adeno SSC
Gal1	Gal-1 Categorical	Gal1 Categorical (Abnormal)	Log[Gal1]	Gal3	Gal3 Categorical (Abnormal)	Log[Gal3]	Gal9	Gal9 Categorical (Abnormal)	Log[Gal9]	Sex	Ethnicity	Race	BMI (Categorical)	BMI	Histology	T	N	M	Stage Before (and at Time of Sample Collection)	Stage at Sample Collection Eighth Edition	Simple Stage at Sample Collection	Specimen Considered	Tissue Site	Specimen Age in Years	Specimen Collection Year	Age at Collection	Smoking History	Lung Cancer Neoadjuvant Tissue Exposure (Previously Treated Cancer Type)	Lung Cancer Neoadjuvant Exposure	Radiation Tissue Exposure (explanation)	Radiation Tissue Exposure	Surgery Tissue Exposure (explanation)	Surgery Tissue Exposure	Chemotherapy Tissue Exposure (agents)	Chemotherapy Tissue Exposure	Neoadjuvant Carboplatin	Neoadjuvant paclitaxol	Targeted Therapy Tissue Exposure (agents)	Targeted Therapy Tissue Exposure	Immunotherapy Tissue Exposure (agents)	Immunotherapy Tissue Exposure	Surgically resectable lung	Adjuvant exposure	Treatment Status	Post Sample Radiation	Post Sample Surgery (explanation)	Post Sample Surgery	Post Sample Chemotherapy (agents)	Post Sample Chemotherapy
43.01	High	Abnormal	3.76143	14.45	Normal	2.67069	9.281	Normal	2.22797	Male	Non-Spanish; Non-Hispanic	White	Obese	30	Squamous Cell Lung Cancer	T3	N1	M0	IIIA (IVA date of sample procurement)	IVA	IV	Metastatic	Spinal Cord	7	2015	67	Previous smoker	Yes	Yes	Yes	Yes													Palliative
30.16	High	Abnormal	3.40652	5.972	Normal	1.78708	9.407	Normal	2.24145	Male	Non-Spanish; Non-Hispanic	White	Overweight	25.57	Squamous Cell Lung Cancer	T2a	N1	M0	IIB	IIB	II	Primary	Lung	7	2014	65	Previous smoker	No	No	No	No	Yes (day of collection, lobectomy)	Yes	No	No	No	No	No	No	No	No	Yes	Yes	Curative	No	No	No	Yes (Carboplatin->cisplatin/Gemzar)	Yes
28.55	High	Abnormal	3.35166	9.76	Normal	2.27829	9.135	Normal	2.21211	Male	Non-Spanish; Non-Hispanic	White	Obese	30.22	Squamous Cell Lung Cancer	T3	N0	M0	IIB	IIB	II	Primary	Lung	7	2014	75	Previous smoker	No	No	No	No	Yes (day of collection, lobectomy)	Yes	No	No	No	No	No	No	No	No	Yes	Yes	Palliative	Yes	No	No	No	No
18.98	Normal	Normal	2.94339	12.96	Normal	2.56187	6.203	Normal	1.82503	Female	Non-Spanish; Non-Hispanic	White	Underweight	16.59	Adenocarcinoma Lung Cancer	T4	N2	M0	IIIB (IVA date of sample procurement)	IVA	IV	Metastatic	Brain	7	2015	68	Current smoker	Yes	Yes	No	No	No	No	Yes (carboplatin, paclitaxol, Gemzar, Alimta)	Yes	Yes	Yes	Yes (erlotinib, Avastin?)	Yes	Yes (nivolumab)	Yes	No	Yes	Palliative
23.93	Normal	Normal	3.17513	7.908	Normal	2.06787	7.12	Normal	1.96291	Female	Non-Spanish; Non-Hispanic	White	Overweight	24.91	Adenocarcinoma Lung Cancer	T2a	N2	M0	IIIA	IIIA	III	Primary	Lung	7	2015	54	Current smoker	No	No	No	No	Yes (day of collection, VATS)	Yes	No	No	No	No	No	No	No	No	Yes	Yes	Curative	Yes	No	No	Yes (carboplatin, paclitaxol)	Yes
27.33	Normal	Normal	3.30798	3.828	Normal	1.34234	13.94	High	2.63476	Male	Non-Spanish; Non-Hispanic	White	Healthy	20.09	Squamous Cell Lung Cancer	T2a	N0	M0	IB	IB	I	Metastatic	Chest Wall	5	2017	78	Current smoker	No (Previous head and neck cancer treatment)	No	No (previous head and neck)	No	No	No	Yes (previous head and neck cancer, agents unknown)	Yes			No	No	No	No	No	Yes	Palliative	No	No	No	Yes (carboplatin, paclitaxol)	Yes
17.1	Normal	Normal	2.83908	8.047	Normal	2.0853	7.621	Normal	2.03091	Male	Non-Spanish; Non-Hispanic	White	Obese	41.97	Adenocarcinoma Lung Cancer	T2b	N0	M0	IIA	IIA	II	Primary	Lung	1	2022	75	Previous smoker	No	No	No	No	Yes (day of collection, lobectomy)	Yes	No	No	No	No	No	No	No	No	Yes	Yes	Palliative	No	No	No	No	No
42.11	High	Abnormal	3.74029	10.18	Normal	2.32043	10.69	High	2.36931	Male	Non-Spanish; Non-Hispanic	White	Obese	39.63	Adenocarcinoma Lung Cancer	T1a	N0	M0	IA1	IA1	I	Primary	Lung	6	2017	71	Previous smoker	No (Previous breast cancer treatment)	No	No	No	Yes (day of collection, lobectomy)	Yes	Yes (previous breast cancer, Adriamycin, Cytoxan, paclitaxol, tamoxifen)	Yes	No	Yes	No	No	No	No	Yes	Yes	Curative	No	No	No	Yes (carboplatin, premetrexed)	Yes
48.08	High	Abnormal	3.87287				19.89	High	2.99022	Female	Non-Spanish; Non-Hispanic	White	Overweight	29.06	Adenocarcinoma Lung Cancer	T2a	N2	M0	IIIA (IVA date of sample procurement)	IVA	IV	Metastatic	Chest Wall	4	2018	70	Previous smoker	Yes	Yes	Yes	Yes	Yes (previously removed 09/21/2015)	Yes	Yes (carboplatin, paclitaxol)	Yes	Yes	Yes	No	No	No	No	No	No	Palliative	No	No	No	No	No
23.51	Normal	Normal	3.15743	7.523	Normal	2.01796	15.63	High	2.74919	Female	Non-Spanish; Non-Hispanic	Multi-Racial	Obese	38.58	Adenocarcinoma Lung Cancer	T2a	N0	M0	IB	IB	I	Primary	Lung	1	2022	55	Current smoker	No	No	No	No	Yes (day of collection, lobectomy)	Yes	No	No	No	No	No	No	No	No	Yes	No	Curative	No	No	No	No	No
21.59	Normal	Normal	3.07223	14.56	Normal	2.67828	7.481	Normal	2.01237	Male	Non-Spanish; Non-Hispanic	White	Overweight	25.59	Adenocarcinoma Lung Cancer	T2b	N2	M0	IIIA	IIIA	III	Primary	Lung	1	2022	78	Previous smoker	No	No	No	No	Yes (day of collection, lobectomy)	Yes	No	No	No	No	No	No	No	No	Yes	Yes	Curative	No	No	No	Yes (carboplatin, premetrexed)	Yes
21.58	Normal	Normal	3.07177	8.401	Normal	2.12835	7.678	Normal	2.03836	Male	Non-Spanish; Non-Hispanic	White	Overweight	29.99	Adenocarcinoma Lung Cancer	T2a	N0	M0	IB	IB	I	Primary	Lung	1	2022	79	Previous smoker	No	No	No	No	Yes (day of collection, lobectomy)	Yes	No	No	No	No	No	No	No	No	Yes	No	Curative	No	No	No	No	No
26.73	Normal	Normal	3.28579	7.212	Normal	1.97575	7.639	Normal	2.03327	Male	Non-Spanish; Non-Hispanic	White	Overweight	27.15	Squamous Cell Lung Cancer	T1a	N0	M0	IA1	IA1	I	Primary	Lung	7	2015	78	Previous smoker	No	No	No	No	Yes (day of collection, lobectomy)	Yes	No	No	No	No	No	No	No	No	Yes	No	Curative	No	No	No	No	No
18.9	Normal	Normal	2.93916	8.799	Normal	2.17464	5.392	Normal	1.68492	Male	Non-Spanish; Non-Hispanic	Black, African American	Overweight	28.47	Adenocarcinoma Lung Cancer			M1b	IVA	IVA	IV	Metastatic	Brain	7	2015	68	Current smoker	No	No	No	No	Yes (left parietal craniotomy)	Yes	No	No	No	No	No	No	No	No	No	Yes	Palliative	No	No	No	Yes (carboplatin, premetrexed, Gemzar)	Yes
10.39	Low	Abnormal	2.34084	11.3	Normal	2.4248	5.715	Normal	1.74309	Male	Non-Spanish; Non-Hispanic	Black, African American	Healthy	22.02	Adenocarcinoma Lung Cancer	T2a	N0	M0	IB	IB	I	Primary	Lung	6	2015	55	Current smoker	No	No	No	No	Yes (day of collection, bilobectomy)	Yes	No	No	No	No	No	No	No	No	Yes	Yes	Curative	No	No	No	Yes (cisplatin, vinorelbine)	Yes
17.81	Normal	Normal	2.87976	13.03	Normal	2.56725	8.157	Normal	2.09888	Female	Non-Spanish; Non-Hispanic	White	Overweight	27.13	Adenocarcinoma Lung Cancer	T1a	N0	M0	IA1	IA1	I	Primary	Lung	6	2016	51	Current smoker	No	No	No	No	Yes (day of collection, lobectomy)	Yes	No	No	No	No	No	No	No	No	Yes	No	Curative	No	No	No	No	No
19.23	Normal	Normal	2.95647	10.03	Normal	2.30558	12.1	High	2.49321	Male	Non-Spanish; Non-Hispanic	White	Overweight	28.21	Adenocarcinoma Lung Cancer	T1c	N0	M0	IA3	IA3	I	Primary	Lung	1	2022	60	Previous smoker	No	No	No	No	Yes (day of collection, lobectomy)	Yes	No	No	No	No	No	No	No	No	Yes	No	Curative	No	No	No	No	No
29.58	High	Abnormal	3.3871	12.54	Normal	2.52892	9.926	Normal	2.29516	Female	Non-Spanish; Non-Hispanic	White	Overweight	28.87	Squamous Cell Lung Cancer	T1a	N0	M0	IA1	IA1	I	Primary	Lung	7	2015	78	Current smoker	No (Previous breast cancer treatment)	No	Yes (previous breast cancer)	Yes	Yes (day of collection, lobectomy)	Yes	No	No	No	No	No	No	No	No	Yes	Yes	Curative	Yes	No	No	Yes (carboplatin, paclitaxol)	Yes
25.44	Normal	Normal	3.23632	14.87	Normal	2.69935	11.46	High	2.43886	Female	Non-Spanish; Non-Hispanic	White	Overweight	29.86	Squamous Cell Lung Cancer	T2a	N0	M0	IB	IB	I	Primary	Lung	6	2015	75	Current smoker	No	No	No	No	Yes (day of collection, lobectomy)	Yes	No	No	No	No	No	No	No	No	Yes	No	Curative	No	Yes (lobectomy)	Yes	Yes (bendamustine for lymphoma)	Yes
17	Normal	Normal	2.83321	5.635	Normal	1.729	9.94	Normal	2.29657	Male	Non-Spanish; Non-Hispanic	White	Healthy	21.75	Squamous Cell Lung Cancer	T3	N3	M0	IIIC	IIIC	III	Primary	Lymph Node	5	2016	1	Previous smoker	No	No	No	No	No	No	No	No	No	No	No	No	No	No	No	Yes	Palliative	Yes	No	No	Yes (carboplatin, paclitaxol) (lenalidomide for MDS)	Yes
18.97	Normal	Normal	2.94286	4.728	Normal	1.5535	5.322	Normal	1.67185	Male	Non-Spanish; Non-Hispanic	Black, African American	Healthy	24.91	Squamous Cell Lung Cancer	T3	N3	M0	IIIC (IVA date of sample procurement)	IVA	IV	Metastatic	Brain	6	2016	65	Previous smoker	Yes	Yes	Yes	Yes	Yes (day of collection, partial craniotomy)	Yes	Yes (carboplatin, docetaxel)	Yes	Yes	No	No	No	Yes (nivolumab)	Yes	No	Yes	Palliative	Yes	No	No	No	No
13.03	Low	Abnormal	2.56725	11.49	Normal	2.44148	13.88	High	2.63045	Male	Non-Spanish; Non-Hispanic	White	Overweight	27.81	Squamous Cell Lung Cancer	T3	N0	M0	IIB	IIB	II	Metastatic	Lung	5	2017	75	Previous smoker	Yes	Yes	Yes	Yes	No	No	Yes (caboplatin, paclitaxel)	Yes	Yes	Yes	No	No	No	No	No	Yes	Palliative	No	No	No	No	No
18.74	Normal	Normal	2.93066	8.617	Normal	2.15374	9.827	Normal	2.28513	Female	Non-Spanish; Non-Hispanic	White	Overweight	25.69	Adenocarcinoma Lung Cancer	T2a	N0	M0	IB	IB	I	Primary	Lung	6	2015	74	Previous smoker	No	No	No	No	Yes (day of collection, lobectomy)	Yes	No	No	No	No	No	No	No	No	Yes	Yes	Curative	No	No	No	Yes (cisplatin, vinorelbine)	Yes
25.05	Normal	Normal	3.22087	16.09	High	2.7782	10.42	High	2.34373	Female	Non-Spanish; Non-Hispanic	White	Obese	41.21	Squamous Cell Lung Cancer	T1a	N0	M0	IA1	IA1	I	Primary	Lung	7	2015	49	Previous smoker	No	No	No	No	Yes (day of collection, segmectomy)	Yes	No	No	No	No	No	No	No	No	Yes	No	Curative	No	No	No	No	No
20.04	Normal	Normal	2.99773	9.895	Normal	2.29203	11.07	High	2.40424	Male	Non-Spanish; Non-Hispanic	White	Overweight	27.55	Adenocarcinoma Lung Cancer	T2a	N0	M0	IB	IB	I	Primary	Lung	1	2022	74	Previous smoker	No	No	No	No	Yes (day of collection, lobectomy)	Yes	No	No	No	No	No	No	No	No	Yes	No	Curative	No	No	No	No	No
9.782	Low	Abnormal	2.28054	8.05	Normal	2.08567	5.351	Normal	1.67728	Male	Spanish; Hispanic	Hawaiian, Pacific Islander	Healthy	22.5	Squamous Cell Lung Cancer	T2	N2	M0	IIIA (IVA date of sample procurement)	IVA	IV	Metastatic	Brain	7	2015	83	Previous smoker	Yes	Yes	No (lung radiation)	No	Yes (day of collection, craniotomy)	Yes	Yes (unknown agents)	Yes			No	No	No	No	No		Palliative
17.98	Normal	Normal	2.88926	9.303	Normal	2.23034	9.022	Normal	2.19967	Female	Non-Spanish; Non-Hispanic	White	Overweight	28.34	Adenocarcinoma Lung Cancer	T1a	N0	M0	IA1	IA1	I	Primary	Lung	1	2022	62	Current smoker	No	No	No	No	Yes (day of collection, lobectomy)	Yes	No	No	No	No	No	No	No	No	Yes	No	Curative	No	No	No	No	No
21.23	Normal	Normal	3.05542	5.578	Normal	1.71883	8.174	Normal	2.10096	Male	Non-Spanish; Non-Hispanic	White	Healthy	23.9	Squamous Cell Lung Cancer	T3	N2	M0	IIIB (IVA date of sample procurement)	IVA	IV	Metastatic	Brain	4	2017	53	Previous smoker	Yes	Yes	Yes	Yes	Yes (day of collection, craniectomy)	Yes	Yes (carboplatin, paclitaxol)	Yes	Yes	Yes	No	No	No	No	No	No	Palliative	No	No	No	No	No
17.04	Normal	Normal	2.83556	15.23	Normal	2.72327	4.689	Normal	1.54522	Male	Non-Spanish; Non-Hispanic	White	Overweight	26.79	Adenocarcinoma Lung Cancer	T1a	N0	M0	IA1 (IVA date of sample procurement)	IVA	IV	Metastatic	Brain	5	2017	57	Current smoker	No (Previous head and neck cancer treatment)	No	No (previous head and neck)	No	Yes (lobectomy)	Yes	Yes (unknown agents for laryngeal cancer)	Yes			No	No	No	No	No	Yes	Palliative	Yes	No	No	No	No
33.13	High	Abnormal	3.50044	11.21	Normal	2.41681	20.18	High	3.00469	Male	Non-Spanish; Non-Hispanic	White	Overweight	27.4	Squamous Cell Lung Cancer	T4	N0	M0	IIIA	IIIA	III	Primary	Lung	1	2022	80	Previous smoker	No	No	No	No	Yes (day of collection, lobectomy)	Yes	No	No	No	No	No	No	No	No	Yes	Yes	Curative	No	No	No	Yes (cisplatin, docetaxol)	Yes
16.68	Normal	Normal	2.81421	9.318	Normal	2.23195	9.345	Normal	2.23484	Male	Non-Spanish; Non-Hispanic	White	Overweight	27.95	Squamous Cell Lung Cancer	T1a	N0	M0	IA1	IA1	I	Primary	Lung	5	2017	65	Previous smoker	No	No	Yes	Yes	Yes (day of collection, segmectomy)	Yes	Yes (carboplatin, paclitaxol, premetrexed for previous lung adenocarcinoma)	Yes	Yes	Yes	No	No	No	No	Yes	No	Curative	No	No	No	No	No
9.853	Low	Abnormal	2.28778	7.855	Normal	2.06115	3.772	Normal	1.32761	Female	Non-Spanish; Non-Hispanic	White	Overweight	25.61	Adenocarcinoma Lung Cancer	T3	N0	M0	IIB (IVA date of sample procurement)	IVA	IV	Metastatic	Brain	1	2022	49	Previous smoker	Yes	Yes	Yes	Yes	Yes (day of collection, craniectomy)	Yes	Yes (carboplatin and paclitaxol)	Yes	Yes	Yes	No	No	No	No	No	Yes	Palliative	Yes	No	No	No	No
10.04	Low	Abnormal	2.30658	6.229	Normal	1.82922	3.783	Normal	1.33052	Female	Non-Spanish; Non-Hispanic	White	Healthy	22.38	Squamous Cell Lung Cancer	T1a	N0	M0	IA1	IA1	I	Primary	Lung	6	2017	64	Previous smoker	No	No	No	No	Yes (day of collection, lobectomy)	Yes	No	No	No	No	No	No	No	No	Yes	No	Curative	No	No	No	No	No
20.59	Normal	Normal	3.02481	11.97	Normal	2.4824	10.59	High	2.35991	Female	Non-Spanish; Non-Hispanic	White	Underweight	18.18	Adenocarcinoma Lung Cancer	T1a	N0	M0	IA1	IA1	I	Primary	Lung	6	2015	79	Previous smoker	No	No	No	No	Yes (day of collection, lobectomy)	Yes	No	No	No	No	No	No	No	No	Yes	No	Curative	No	No	No	No	No
18.01	Normal	Normal	2.89093	12.8	Normal	2.54945	11	High	2.3979	Female	Non-Spanish; Non-Hispanic	White	Obese	33.83	Adenocarcinoma Lung Cancer		N3	M1c	IVB	IVB	IV	Metastatic	Brain	6	2016	54	Current smoker	Yes	Yes	Yes	Yes	Yes (previous craniotomy and day of collection, craniotomy)	Yes	Yes (carboplatin, premetrexed)	Yes	Yes	No	No	No	No	No	No	Yes	Palliative	Yes	No	No	Yes (premetrexed)	Yes
20.5	Normal	Normal	3.02042	3.935	Normal	1.36991	8.331	Normal	2.11998	Female	Non-Spanish; Non-Hispanic	White	Overweight	25.66	Squamous Cell Lung Cancer	T2a	N2	M0	IIIA	IIIA	III	Primary	Lung	6	2015	83	Previous smoker	No	No	No	No	Yes (day of colelction, right pneumonectomy)	Yes	No	No	No	No	No	No	No	No	Yes	No	Curative		No	No	No	No
9.054	Low	Abnormal	2.20321	7.243	Normal	1.98004	4.271	Normal	1.45185	Male	Non-Spanish; Non-Hispanic	Black, African American	Overweight	26.58	Squamous Cell Lung Cancer	T3	N1	M0	IIIA	IIIA	III	Primary	Lung	1	2022	63	Previous smoker	No	No	No	No	Yes (day of collection, bilobectomy)	Yes	No	No	No	No	No	No	No	No	Yes	Yes	Curative	No	No	No	Yes (cisplatin, docetaxol)	Yes
15.7	Normal	Normal	2.75366	5.841	Normal	1.7649	7.348	Normal	1.99443	Female	Non-Spanish; Non-Hispanic	White	Overweight	29.02	Squamous Cell Lung Cancer	T1a	N0	M0	IA1	IA1	I	Primary	Lung	6	2015	62	Previous smoker	No (Previous head and neck cancer treatment)	No	No (previous head and neck)	No	Yes (day of collection, lobectomy then thorascopy for chyle leak, then VATS for new primary)	Yes	No	No	No	No	No	No	No	No	Yes	No	Curative	No	No	No	No	No
16.17	Normal	Normal	2.78316	8.544	Normal	2.14523	5.753	Normal	1.74972	Male	Non-Spanish; Non-Hispanic	White	Obese	40.46	Squamous Cell Lung Cancer	T1c	N0	M0	IA3	IA3	I	Primary	Lung	1	2022	58	Previous smoker	Yes	Yes	Yes	Yes	Yes (previous lobectomy for old SSC primary, day of collection segmectomy)	Yes	Yes (carboplatin and paclitaxol)	Yes	Yes	Yes	No	No	No	No	Yes	No	Curative	No	No	No	No	No
17.7	Normal	Normal	2.87356	6.15	Normal	1.81645	7.805	Normal	2.05476	Female	Non-Spanish; Non-Hispanic	White	Healthy	22.29	Adenocarcinoma Lung Cancer	T3	N0	M0	IIB (IVA date of sample procurement)	IVA	IV	Metastatic	Lymph Node	6	2016	64	Previous smoker	Yes	Yes	No (lung radiation)	No	No (but had previous lobectomy)	No	Yes (caboplatin, paclitaxel)	Yes	Yes	Yes	No	No	No	No	No	Yes	Palliative	Yes	No	No	No	No
11.94	Low	Abnormal	2.47989	5.14	Normal	1.63705	4.421	Normal	1.48637	Male	Non-Spanish; Non-Hispanic	White	Obese	38.02	Squamous Cell Lung Cancer				IIIB (IVB date of sample procurement)	IVB	IV	Metastatic	Brain	7	2015	56	Current smoker	Yes	Yes	No (lung radiation)	No	Yes (day of collection, craniectom and SRS)	Yes	Yes (unknown agents)	Yes							No	Yes	Palliative	Yes (intracranial)	Yes (SRS)	Yes	No	No
16.82	Normal	Normal	2.82257	7.137	Normal	1.96529	6.249	Normal	1.83242	Male	Non-Spanish; Non-Hispanic	White	Overweight	26.94	Adenocarcinoma Lung Cancer	T1b	N1	M0	IIB	IIB	II	Primary	Lung	1	2022	70	Previous smoker	No	No	No	No	Yes (day of collection, lobectomy)	Yes	No	No	No	No	No	No	No	No	Yes	Yes	Curative	No	No	No	Yes (cisplatin, premetrexed)	Yes
10.42	Low	Abnormal	2.34373	4.377	Normal	1.47636	5.525	Normal	1.70928	Male	Non-Spanish; Non-Hispanic	Black, African American	Healthy	21.23	Adenocarcinoma Lung Cancer	T4	N1	M0	IIIA	IIIA	III	Primary	Lung	1	2022	64	Current smoker	No	No	No	No	Yes (day of colelction, right pneumonectomy)	Yes	No	No	No	No	No	No	No	No	Yes	Yes	Curative	Yes (intracranial)	No	No	Yes (cisplatin, premetrexed)	Yes
25.83	Normal	Normal	3.25154	7.82	Normal	2.05668	8.045	Normal	2.08505	Female	Non-Spanish; Non-Hispanic	White	Obese	35.36	Squamous Cell Lung Cancer	T1a	N0	M0	IA1	IA1	I	Primary	Lung	5	2017	69	Previous smoker	No (Previous breast cancer treatment)	No	Yes (previous breast cancer)	Yes	Yes (day of collection, segmectomy)	Yes	No	No	No	No	No	No	No	No	Yes	No	Curative	No	No	No	No	No
19.86	Normal	Normal	2.98871	11.64	Normal	2.45445	8.948	Normal	2.19143	Female	Non-Spanish; Non-Hispanic	White	Healthy	20.57	Adenocarcinoma Lung Cancer	T2c	N0	M0	IIA (IVB date of sample procurement)	IVB	IV	Metastatic	Brain	5	2017	59	Current smoker	Yes	Yes	Yes	Yes	Yes (day of collection, craniotomy)	Yes	Yes (carboplatin and paclitaxol)	Yes	Yes	Yes	No	No	No	No	No	No	Palliative	No	No	No	No	No
23.21	Normal	Normal	3.14458	8.471	Normal	2.13665	7.785	Normal	2.0522	Male	Non-Spanish; Non-Hispanic	White	Healthy	22.19	Squamous Cell Lung Cancer	T3	N1	M0	IIIA	IIIA	III	Primary	Lung	1	2022	79	Previous smoker	No	No	No	No	Yes (day of collection, lobectomy)	Yes	No	No	No	No	No	No	No	No	Yes	Yes	Curative	Yes	No	No	Yes (carboplatin, paclitaxol)	Yes
20.3	Normal	Normal	3.01062	4.894	Normal	1.58801	5.518	Normal	1.70802	Male	Non-Spanish; Non-Hispanic	White	Healthy	19.4	Squamous Cell Lung Cancer	T3	N2	M0	IIIB (IVA date of sample procurement)	IVA	IV	Metastatic	Brain	4	2018	70	Previous smoker	Yes	Yes	Yes	Yes	Yes (day of collection, craniotomy)	Yes	Yes (carboplatin and paclitaxol)	Yes	Yes	Yes	No	No	No	No	No	No	Palliative	Yes (intracranial)	No	No	No	No
23.33	Normal	Normal	3.14974	11.09	Normal	2.40604	9.905	Normal	2.29304		Non-Spanish; Non-Hispanic	White	Overweight	26.91	Squamous Cell Lung Cancer	T2a	N0	M0	IB	IB	I	Primary	Lung	7	2015	79	Never smoked	No	No	No	No	Yes (day of collection, lobectomy)	Yes	No	No	No	No	No	No	No	No	Yes	No	Curative	No	No	No	No	No
29.93	High	Abnormal	3.39886	10.16	Normal	2.31846	15.86	High	2.7638	Male	Non-Spanish; Non-Hispanic	White	Obese	35.28	Adenocarcinoma Lung Cancer	T2a	N2	M0	IIIA (IVA date of sample procurement)	IVA	IV	Metastatic	Brain	6	2017	73	Previous smoker	Yes	Yes	Yes	Yes	Yes (day of collection, craniotomy)	Yes	Yes (carboplatin paclitaxol), premetrexed)	Yes	Yes	Yes	No	No	No	No	No	No	Palliative	Yes (lung)	No	No	No	No
13.6	Low	Abnormal	2.61007	7.119	Normal	1.96277	4.798	Normal	1.5682	Male	Non-Spanish; Non-Hispanic	Black, African American	Healthy	23.64	Adenocarcinoma Lung Cancer				IVB	IVB	IV	Metastatic	Brain	7	2015	64	Current smoker	Yes	Yes	No	No	Yes (day of collection)	Yes	Yes (carboplatin and etoposide)	Yes	Yes	No	No	No	No	No	No	Yes	Palliative	Yes (intracranial)	No	No	No	No
18.33	Normal	Normal	2.90854	15.11	Normal	2.71536	11.98	High	2.48324	Female	Non-Spanish; Non-Hispanic	White			Adenocarcinoma Lung Cancer	T1a	N0	M0	IA1	IA1	I	Primary	Lung	7	2013	66	Previous smoker	No	No	No	No	Yes (day of collection, lobectomy)	Yes	No	No	No	No	No	No	No	No	Yes	No	Curative	No	No	No	No	No
23.83	Normal	Normal	3.17095	12.32	Normal	2.51122	8.626	Normal	2.15478	Female	Non-Spanish; Non-Hispanic	White			Adenocarcinoma Lung Cancer						I	Primary	Lung	7	2013	64	Current smoker	No (Concurrent breast cancer treatment)	No	No	No	Yes (day of collection, lobectomy)	Yes	Yes (adriamycin and cytoxan and paclitaxol for BC that was concurrent in 2013)	Yes	No	Yes	Yes (Herceptin for BC)	Yes	No	No	Yes	No	Curative	No	No	No	No	No
32.39	High	Abnormal	3.47785	26.88	High	3.29138	9.545	Normal	2.25602	Female	Non-Spanish; Non-Hispanic	White	Healthy	24.3	Adenocarcinoma Lung Cancer	T2a	N0	M0	IB	IB	I	Primary	Lung	5	2015	68	Previous smoker	No	No	No	No	Yes (day of collection, segmectomy)	Yes	No	No	No	No	No	No	No	No	Yes	Yes	Curative	No	No	No	Yes (carboplatin, premetrexed)	Yes
24.48	Normal	Normal	3.19786	25.33	High	3.23199	14.4	High	2.66723	Male	Non-Spanish; Non-Hispanic	White	Obese	30.02	Adenocarcinoma Lung Cancer	T1b	N0	M0	IA2	IA2	I	Primary	Lung	5	2015	49	Previous smoker	No	No	No	No	Yes (day of collection, lobectomy)	Yes	No	No	No	No	No	No	No	No	Yes	No	Curative	No	No	No	No	No
29.76	High	Abnormal	3.39317	23.51	High	3.15743	13.4	High	2.59525	Female	Non-Spanish; Non-Hispanic	White	Obese	42.91	Adenocarcinoma Lung Cancer	T1	N0	M0			I	Primary	Lung	5	2015	62	Previous smoker	No	No	No	No	Yes (day of collection, lobectomy)	Yes	No	No	No	No	No	No	No	No	Yes	Yes	Curative	Yes	No	No	Yes (carboplatin, paclitaxol)	Yes
31.53	High	Abnormal	3.45094	15.94	High	2.76883	14.43	High	2.66931	Female	Non-Spanish; Non-Hispanic	White	Healthy	19.2	Adenocarcinoma Lung Cancer	T1b	N0	M0	IA2	IA2	I	Primary	Lung	4	2016	52	Current smoker	No	No	No	No	Yes (day of collection, lobectomy)	Yes	No	No	No	No	No	No	No	No	Yes	No	Curative	No	No	No	No	No
34.24	High	Abnormal	3.53339	30.08	High	3.40386	24.27	High	3.18924	Female	Non-Spanish; Non-Hispanic	White	Obese	37.92	Adenocarcinoma Lung Cancer	T1b	N0	M0	IA2	IA2	I	Primary	Lung	4	2016	79	Previous smoker	No	No	No	No	Yes (day of collection, lobectomy)	Yes	No	No	No	No	No	No	No	No	Yes	No	Curative	No	No	No	No	No
43.37	High	Abnormal	3.76977	33.72	High	3.51809	16.11	High	2.77944	Male	Non-Spanish; Non-Hispanic	Black, African American	Healthy	24.16	Adenocarcinoma Lung Cancer	T3	N2	M0	IIIB	IIIB	III	Primary	Lung	3	2016	62	Previous smoker	No	No	No	No	Yes (day of collection, lobectomy)	Yes	No	No	No	No	No	No	No	No	Yes	Yes	Curative	Yes	No	No	Yes (carboplatin, paclitaxol)	Yes
15.68	Normal	Normal	2.75239	19.31	High	2.96062	7.31	Normal	1.98924	Male	Spanish; Hispanic	Latino	Healthy	23.76	Adenocarcinoma Lung Cancer	T1b	N0	M0	IA2	IA2	I	Primary	Lung	3	2017	53	Previous smoker	No	No	No	No	Yes (day of collection, lobectomy)	Yes	No	No	No	No	No	No	No	No	Yes	No	Curative	No	No	No	No	No
20.14	Normal	Normal	3.00271	10.32	Normal	2.33408	11.8	High	2.4681	Male	Non-Spanish; Non-Hispanic	Black, African American			Squamous Cell Lung Cancer	T3	N0	M0	IIB	IIB	II	Primary	Lung	7	2013	60	Previous smoker					Yes (day of collection, lobectomy)	Yes
18.31	Normal	Normal	2.90745	22.4	High	3.10906	8.191	Normal	2.10304	Female	Non-Spanish; Non-Hispanic	White			Adenocarcinoma Lung Cancer						II	Primary	Lung	7	2016	72	Previous smoker
19.7	Normal	Normal	2.98062	19.79	High	2.98518	5.759	Normal	1.75076	Male	Non-Spanish; Non-Hispanic	White	Healthy	22.4	Squamous Cell Lung Cancer						II	Primary	Lung	5	2015	73	Previous smoker
16.24	Normal	Normal	2.78748	5.052	Normal	1.61978	6.188	Normal	1.82261	Male	Non-Spanish; Non-Hispanic	White	Underweight	18.47	Squamous Cell Lung Cancer	T2b	N0	M0	IIA	IIA	II	Primary	Lung	4	2015	62	Current smoker	No	No	No	No	Yes (day of collection, lobectomy)	Yes	No	No	No	No	No	No	No	No	Yes	No	Curative	No	No	No	No	No
86.76	High	Abnormal	4.46315				31.64	High	3.45442	Female	Non-Spanish; Non-Hispanic	Black, African American	Healthy	21.27	Squamous Cell Lung Cancer	T2a	N1	M0	IIB	IIB	II	Primary	Lung	4	2015	57	Previous smoker	No	No	No	No	Yes (day of collection, lobectomy)	Yes	No	No	No	No	No	No	No	No	Yes	Yes	Curative	No	No	No	Yes (cisplatin, docetaxol)	Yes
48.02	High	Abnormal	3.87162	15.08	Normal	2.71337	16.26	High	2.78871	Male	Non-Spanish; Non-Hispanic	White	Healthy	22.77	Squamous Cell Lung Cancer	T2a	N1	M0	IIB	IIB	II	Primary	Lung	4	2019	68	Previous smoker	No (Previous head and neck cancer treatment)	No	No (previous head and neck)	No	Yes (day of collection, lobectomy)	Yes	Yes (previous head and neck unknown agents)	Yes					No	No	Yes	No	Curative	No	No	No	No	No
20.27	Normal	Normal	3.00914	17.75	High	2.87639	7.649	Normal	2.03457	Male	Non-Spanish; Non-Hispanic	Black, African American	Obese	34.69	Adenocarcinoma Lung Cancer	T2a	N0	M0	IB	IB	I	Primary	Lung	4	2016	64	Previous smoker	No (Previous colon cancer treatment)	No	No	No	Yes (day of collection, segmectomy)	Yes	Yes (previous colon cancer: folfiri)	Yes	No	No	No	No	No	No	Yes	No	Curative	No	No	No	No	No
46.38	High	Abnormal	3.83687	19.79	High	2.98518	9.512	Normal	2.25255	Male	Non-Spanish; Non-Hispanic	White	Healthy	22.96	Squamous Cell Lung Cancer	T2b	N0	M0	IIA	IIA	II	Primary	Lung	4	2016	68	Current smoker	No	No	No	No	No (but had previous lobectomy)	No	No	No	No	No	No	No	No	No	Yes	Yes	Curative	Yes	Yes (lobectomy, lobectomy)	Yes	Yes (carboplatin, paclitaxol)	Yes
29.77	High	Abnormal	3.3935	21.81	High	3.08237	8.147	Normal	2.09765	Male	Non-Spanish; Non-Hispanic	White	Healthy	22.28	Squamous Cell Lung Cancer	T1a	N1	M0	IA1	IA1	I	Primary	Lung	3	2017	76	Previous smoker	No	No	No	No	Yes (day of collection, lobectomy)	Yes	No	No	No	No	No	No	No	No	Yes	No	Curative	No	No	No	No	No
22.89	Normal	Normal	3.1307	28.16	High	3.3379	9.288	Normal	2.22872	Female	Non-Spanish; Non-Hispanic	White	Overweight	27.76	Squamous Cell Lung Cancer	T2b	N0	M0	IIA	IIA	II	Primary	Lung	3	2017	74	Current smoker	No	No	No	No	Yes (day of collection, bilobectomy)	Yes	No	No	No	No	No	No	No	No	Yes	Yes	Curative	Yes	No	No	Yes (carboplatin, paclitaxol)	Yes
21.45	Normal	Normal	3.06572	16.86	High	2.82494	12.89	High	2.55645	Female	Non-Spanish; Non-Hispanic	White			Adenocarcinoma Lung Cancer	T3	N1	M0	IIIA	IIIA	III	Primary	Lung	7	2013	68	Never smoked	No	No	No	No	Yes (day of collection, lobectomy)	Yes	No	No	No	No	No	No	No	No	Yes	Yes	Curative	Yes	No	No	No (lenalidomide, bortezomib, and dexamethhasone for MM)	No
21.68	Normal	Normal	3.07639	14.17	Normal	2.65113	7.931	Normal	2.07078	Male	Non-Spanish; Non-Hispanic	Black, African American			Squamous Cell Lung Cancer	T3	N2	M0	IIIB (IVA date of sample procurement)	IVA	IV	Primary	Lung	6	2014	47	Previous smoker	Yes	Yes	Yes	Yes	Yes (day of collection, pneumonectomy)	Yes	Yes (caboplatin, paclitaxel)	Yes	Yes	Yes	No	No	Yes	Yes	No	Yes	Curative	No	No	No	No	No
18.48	Normal	Normal	2.91669	10.44	Normal	2.34564	11.21	High	2.41681	Male	Non-Spanish; Non-Hispanic	White	Overweight	26.05	Adenocarcinoma Lung Cancer	T4	N2	M0	IIIB	IIIB	III	Primary	Lung	5	2015	65	Previous smoker	Yes	Yes	Yes	Yes	Yes (day of collection, right thoractomy, lobectomy, SVC resection)	Yes	Yes (unknown agents)	Yes			No	No	No	No	Yes	Yes	Curative	Yes	Yes (VATS, talc pleurodesis, thoracic duct ligation)	Yes	No	No
27.85	Normal	Normal	3.32683	19.7	High	2.98062	10.68	High	2.36837	Male	Non-Spanish; Non-Hispanic	White	Healthy	24.03	Squamous Cell Lung Cancer	T3	N1	M0	IIIA	IIIA	III	Primary	Lung	5	2015	68	Previous smoker	No	No	No	No	Yes (day of collection, lobectomy)	Yes	No	No	No	No	No	No	No	No	Yes	Yes	Curative	No	No	No	Yes (carboplatin, paclitaxol)	Yes
33.5	High	Abnormal	3.51155	28.44	High	3.3478	10.78	High	2.37769	Male	Non-Spanish; Non-Hispanic	White	Overweight	28.13	Squamous Cell Lung Cancer	T3	N1	M0	IIIA	IIIA	III	Primary	Lung	4	2015	73	Previous smoker	No	No	No	No	Yes (day of collection, right thoractomy, lobectomy, chest wall resection)	Yes	No	No	No	No	No	No	No	No	Yes	Yes	Curative	Yes	No	No	Yes (cisplatin, docetaxol)	Yes
15.04	Normal	Normal	2.71071	14.04	Normal	2.64191	4.766	Normal	1.56151	Male	Non-Spanish; Non-Hispanic	White	Healthy	22.35	Adenocarcinoma Lung Cancer	T2a	N2	M0	IIIA	IIIA	III	Primary	Lung	4	2015	62	Previous smoker	No	No	No	No	Yes (day of collection, lobectomy)	Yes	No	No	No	No	No	No	No	No	Yes	Yes	Curative	Yes	No	No	Yes (cisplatin, premetrexed)	Yes
25.39	Normal	Normal	3.23436	16.02	High	2.77384	10.69	High	2.36931	Female	Non-Spanish; Non-Hispanic	White	Overweight	32.78	Adenocarcinoma Lung Cancer	T3	N1	M0	IIIA	IIIA	III	Primary	Lung	4	2015	68	Previous smoker	No	No	No	No	Yes (day of collection, lobectomy)	Yes	No	No	No	No	No	No	No	No	Yes	No	Curative	No	Yes	Yes	Yes (cisplatin, vinorelbine)	Yes
26.87	Normal	Normal	3.29101	27.65	High	3.31963	11.19	High	2.41502	Female	Non-Spanish; Non-Hispanic	White	Overweight	28.72	Adenocarcinoma Lung Cancer	T4	N1	M0	IIIA	IIIA	III	Primary	Lung	4	2016	72	Current smoker	No	No	No	No	Yes (day of collection, lobectomy)	Yes	No	No	No	No	No	No	No	No	Yes	Yes	Curative	Yes	No	No	Yes (cisplatin, premetrexed) (carboplatin for gyn malignancy)	Yes
32.63	High	Abnormal	3.48523	17.09	High	2.83849	7.331	Normal	1.99211	Male	Non-Spanish; Non-Hispanic	White	Overweight	25.23	Squamous Cell Lung Cancer	T3	N1	M0	IIIA	IIIA	III	Primary	Lung	4	2016	67	Previous smoker	Yes	Yes	No	No	Yes (day of collection, lobectomy)	Yes	Yes (carboplatin, Xeloda, paclitaxol) (head and neck/lung)	Yes	Yes	Yes	Yes (cetuximab, head and neck)	Yes	No	No	Yes	Yes	Curative	Yes	No	No	No	No
18.8	Normal	Normal	2.93386	20.32	High	3.01161	5.563	Normal	1.71614	Male	Non-Spanish; Non-Hispanic	Black, African American	Overweight	25.78	Adenocarcinoma Lung Cancer	T3	N1	M0	IIIA	IIIA	III	Primary	Lung	3	2017	65	Current smoker	No	No	No	No	Yes (day of collection, lobectomy)	Yes	No	No	No	No	No	No	No	No	Yes	Yes	Curative	No	No	No	Yes (cisplatin, premetrexed)	Yes
16.18	Normal	Normal	2.78378	19.68	High	2.9796	10	Normal	2.30259	Male	Non-Spanish; Non-Hispanic	White	Healthy	22.96	Adenocarcinoma Lung Cancer	T1a	N2	M1b	IVA	IVA	IV	Primary	Lung	5	2015	56	Current smoker	Yes	Yes	Yes	Yes	Yes (day of collection, chamberlain procedure) (previous lobectomy)	Yes	Yes	Yes			No	No	No	No	No	Yes	Palliative	Yes	Yes	Yes	No	No
39.81	High	Abnormal	3.68412	24.48	High	3.19786	10.03	Normal	2.30558	Female	Non-Spanish; Non-Hispanic	Black, African American	Healthy	23.87	Adenocarcinoma Lung Cancer	T3	N0	M0	IIB	IIB	II	Primary	Lung	4	2015	67	Previous smoker	No	No	No	No	Yes (day of collection, lobectomy)	Yes	No	No	No	No	No	No	No	No	Yes	Yes	Palliative	Yes	No	No	No	No
20.89	Normal	Normal	3.03927	26.38	High	3.27261	10.36	Normal	2.33795	Female	Non-Spanish; Non-Hispanic	Black, African American	Overweight	26.87	Adenocarcinoma Lung Cancer	T2	N2	M1a	IVa	IVA	IV	Primary	Lung	3	2016	68	Never smoked	No	No	No	No	Yes (day of collection, talc pleurodesis)	Yes	No	No	No	No	No	No	No	No	No	Yes	Palliative	Yes	No	No	Yes (carboplatin, premetrexed)	Yes
22.99	Normal	Normal	3.13506	33.23	High	3.50345	7.788	Normal	2.05258	Female	Non-Spanish; Non-Hispanic	White	Healthy	19.85	Adenocarcinoma Lung Cancer	T2a	N2	M1b	IVa	IVA	IV	Metastatic	Brain	3	2017	77	Current smoker	No	No	No	No	Yes (day of collection, craniotomy)	Yes	No	No	No	No	No	No	No	No	No	Yes	Palliative	Yes	No	No	Yes (carboplatin, premetrexed)	Yes
18.98	Normal	Normal	2.94339	22.44	High	3.11085	12.27	High	2.50716	Male	Non-Spanish; Non-Hispanic	White	Overweight	25.65	Adenocarcinoma Lung Cancer	T2a	N1	M1b	IVa	IVA	IV	Primary	Lung	3	2017	67	Previous smoker	Yes	Yes	Yes	Yes	Yes (day of collection, lobectomy)	Yes	Yes (carboplatin paclitaxol), premetrexed)	Yes	Yes	Yes	No	No	No	No	No	Yes	Palliative	Yes	No	No	No	No
17.36	Normal	Normal	2.85417	11.5	Normal	2.44235	8.365	Normal	2.12406	Female	Non-Spanish; Non-Hispanic	Black, African American	Healthy	20.64	Adenocarcinoma Lung Cancer	T1c	N0	M0	IA3	IA3	I	Primary	Lung	2	2018	65	Current smoker	No	No	No	No	Yes (day of collection, lobectomy)	Yes	No	No	No	No	No	No	No	No	Yes	No	Curative	No	No	No	No	No
23.99	Normal	Normal	3.17764	7.735	Normal	2.04576	9.674	Normal	2.26944	Male	Non-Spanish; Non-Hispanic	White	Overweight	30.18	Squamous Cell Lung Cancer	T1b	N0	M0	IA2	IA2	I	Primary	Lung	2	2018	60	Current smoker	No	No	No	No	Yes (day of collection, lobectomy)	Yes	No	No	No	No	No	No	No	No	Yes	No	Curative	No	No	No	No	No
34.55	High	Abnormal	3.54241				25.18	High	3.22605	Female	Non-Spanish; Non-Hispanic	White	Overweight	27.78	Adenocarcinoma Lung Cancer	T2a	N1	M0	IIB	IIB	II	Primary	Lung	2	2018	70	Never smoked	No	No	No	No	Yes (day of collection, lobectomy)	Yes	No	No	No	No	No	No	No	No	Yes	No	Curative				Yes (carboplatin, premetrexed)	Yes
[truncated: 16 more columns]
