# Supplementary material for: Exploratory Assessment of Galectin-1, -3, and -9 in Non-Small Cell Lung Cancer
Source: Cancers (Basel). 2024 Mar 15;16(6):1165. doi: 10.3390/cancers16061165 (PMC10969284; doi:10.3390/cancers16061165)
Supplement: Supplementary file 1 [file cancers-16-01165-s001.zip › S2 Hazard Ratios.xlsx]

## Sheet: Sheet1
Hazard Ratios for Cox Proportional Hazards Model
Hazard Ratios for Gal1 Categorical (Abnormal)
Term		Hazard Ratio	Reciprocal	Lower	Upper
Age		1.05253	0.950089	0.998244	1.11419
Level1	/Level2	Hazard Ratio	Prob>Chisq	Lower	Upper
Normal	Abnormal	0.341531	0.0513	0.115946	1.00602
Abnormal	Normal	2.92799	0.0513	0.99402	8.62471
Level1	/Level2	Hazard Ratio	Prob>Chisq	Lower	Upper
Male	Female	1.54285	0.3472	0.62469	3.81048
Female	Male	0.648153	0.3472	0.262434	1.60079
Level1	/Level2	Hazard Ratio	Prob>Chisq	Lower	Upper
Spanish; Hispanic	Non-Spanish; Non-Hispanic	1.248e+18	0.9999	0	.
Non-Spanish; Non-Hispanic	Spanish; Hispanic	8.01e-19	0.9999	0	.
Level1	/Level2	Hazard Ratio	Prob>Chisq	Lower	Upper
Hawaiian, Pacific Islander	Black, African American	5.49e-19	0.9999	0	.
Latino	Black, African American	1.631e-18	0.9999	0	.
Multi-Racial	Black, African American	.	.	.	.
White	Black, African American	.	.	.	.
Latino	Hawaiian, Pacific Islander	2.9704	1	0	.
Multi-Racial	Hawaiian, Pacific Islander	.	.	.	.
White	Hawaiian, Pacific Islander	.	.	.	.
Black, African American	Hawaiian, Pacific Islander	1.822e+18	0.9999	0	.
Multi-Racial	Latino	.	.	.	.
White	Latino	.	.	.	.
Black, African American	Latino	6.133e+17	0.9999	0	.
Hawaiian, Pacific Islander	Latino	0.336655	1	0	.
White	Multi-Racial	.	.	.	.
Black, African American	Multi-Racial	.	.	.	.
Hawaiian, Pacific Islander	Multi-Racial	.	.	.	.
Latino	Multi-Racial	.	.	.	.
Black, African American	White	.	.	.	.
Hawaiian, Pacific Islander	White	.	.	.	.
Latino	White	.	.	.	.
Multi-Racial	White	.	.	.	.
Level1	/Level2	Hazard Ratio	Prob>Chisq	Lower	Upper
Obese	Healthy	0.443941	0.1789	0.135861	1.45063
Overweight	Healthy	0.521043	0.1458	0.216475	1.25412
Underweight	Healthy	3.75311	0.2259	0.441239	31.9234
Overweight	Obese	1.17368	0.7941	0.352575	3.90702
Underweight	Obese	8.45408	0.0949	0.690617	103.489
Healthy	Obese	2.25255	0.1789	0.689355	7.36048
Underweight	Overweight	7.20307	0.0862	0.754972	68.7235
Healthy	Overweight	1.91923	0.1458	0.797373	4.61946
Obese	Overweight	0.852024	0.7941	0.25595	2.83628
Healthy	Underweight	0.266446	0.2259	0.031325	2.26635
Obese	Underweight	0.118286	0.0949	0.0096628	1.44798
Overweight	Underweight	0.13883	0.0862	0.0145511	1.32455
Level1	/Level2	Hazard Ratio	Prob>Chisq	Lower	Upper
Current smoker	Never smoked	0.367238	0.4514	0.0270795	4.98029
Current smoker	Previous smoker	1.3666	0.5058	0.544682	3.42878
Never smoked	Current smoker	2.72303	0.4514	0.200792	36.9283
Never smoked	Previous smoker	3.72129	0.3164	0.28454	48.6681
Previous smoker	Current smoker	0.731743	0.5058	0.291649	1.83594
Previous smoker	Never smoked	0.268724	0.3164	0.0205473	3.51444
Level1	/Level2	Hazard Ratio	Prob>Chisq	Lower	Upper
IA2	IA1	1.1609e-09	0.9994	0	.
IA3	IA1	1.8275e-09	0.9997	0	.
IB	IA1	4.94204	0.0809	0.821686	29.7239
IIA	IA1	1.16154	0.8953	0.124886	10.8033
IIB	IA1	4.3003	0.0835	0.824442	22.4304
IIIA	IA1	3.29889	0.1652	0.611337	17.8014
IIIB	IA1	1.7314e-09	0.9997	0	.
IIIC	IA1	224.234	0.0270*	1.85072	27168.3
IVA	IA1	16.6408	0.0010*	3.12813	88.5242
IVB	IA1	10.3169	0.0203*	1.43814	74.0109
IA3	IA2	1.57413	1	0	.
IB	IA2	4256900000	0.9994	0	.
IIA	IA2	1000500000	0.9994	0	.
IIB	IA2	3704100000	0.9994	0	.
IIIA	IA2	2841600000	0.9994	0	.
IIIB	IA2	1.49138	1	0	.
IIIC	IA2	193100000000	0.9993	0	.
IVA	IA2	14330000000	0.9994	0	.
IVB	IA2	8886600000	0.9994	0	.
IA1	IA2	861367144	0.9994	0	.
IB	IA3	2704300000	0.9997	0	.
IIA	IA3	635600373	0.9997	0	.
IIB	IA3	2353100000	0.9997	0	.
IIIA	IA3	1805200000	0.9997	0	.
IIIB	IA3	0.947431	1	0	.
IIIC	IA3	122700000000	0.9996	0	.
IVA	IA3	9105900000	0.9996	0	.
IVB	IA3	5645400000	0.9997	0	.
IA1	IA3	547203347	0.9997	0	.
IA2	IA3	0.635273	1	0	.
IIA	IB	0.235033	0.2526	0.0196683	2.80861
IIB	IB	0.870147	0.8707	0.162991	4.64538
IIIA	IB	0.667516	0.5661	0.167832	2.6549
IIIB	IB	3.503e-10	0.9997	0	.
IIIC	IB	45.3728	0.1086	0.429437	4793.93
IVA	IB	3.36719	0.0759	0.880978	12.8698
IVB	IB	2.08758	0.4316	0.333414	13.0708
IA1	IB	0.202346	0.0809	0.0336429	1.21701
IA2	IB	2.349e-10	0.9994	0	.
IA3	IB	3.698e-10	0.9997	0	.
IIB	IIA	3.70223	0.2629	0.374398	36.6095
IIIA	IIA	2.84009	0.3837	0.271174	29.7452
IIIB	IIA	1.4906e-09	0.9997	0	.
IIIC	IIA	193.048	0.0286*	1.73263	21509.2
IVA	IIA	14.3264	0.0220*	1.46941	139.679
IVB	IIA	8.88206	0.059	0.920271	85.7258
IA1	IIA	0.860924	0.8953	0.0925642	8.0073
IA2	IIA	9.995e-10	0.9994	0	.
IA3	IIA	1.5733e-09	0.9997	0	.
IB	IIA	4.25472	0.2526	0.356048	50.8432
IIIA	IIB	0.76713	0.7003	0.198933	2.95822
IIIB	IIB	4.026e-10	0.9997	0	.
IIIC	IIB	52.1438	0.0788	0.634133	4287.7
IVA	IIB	3.86968	0.0513	0.992225	15.0917
IVB	IIB	2.39911	0.316	0.433701	13.2712
IA1	IIB	0.232542	0.0835	0.0445823	1.21294
IA2	IIB	2.7e-10	0.9994	0	.
IA3	IIB	4.25e-10	0.9997	0	.
IB	IIB	1.14923	0.8707	0.215268	6.1353
IIA	IIB	0.270107	0.2629	0.0273153	2.67096
IIIB	IIIA	5.248e-10	0.9997	0	.
IIIC	IIIA	67.9726	0.0619	0.81031	5701.85
IVA	IIIA	5.04436	0.0061*	1.58617	16.0421
IVB	IIIA	3.12738	0.1979	0.551234	17.743
IA1	IIIA	0.303132	0.1652	0.0561753	1.63576
IA2	IIIA	3.519e-10	0.9994	0	.
IA3	IIIA	5.54e-10	0.9997	0	.
IB	IIIA	1.49809	0.5661	0.376661	5.95834
IIA	IIIA	0.352101	0.3837	0.0336189	3.68767
IIB	IIIA	1.30356	0.7003	0.338041	5.02681
IIIC	IIIB	129500000000	0.9997	0	.
IVA	IIIB	9611100000	0.9997	0	.
IVB	IIIB	5958700000	0.9997	0	.
IA1	IIIB	577565500	0.9997	0	.
IA2	IIIB	0.670522	1	0	.
IA3	IIIB	1.05549	1	0	.
IB	IIIB	2854400000	0.9997	0	.
IIA	IIIB	670867328	0.9997	0	.
IIB	IIIB	2483700000	0.9997	0	.
IIIA	IIIB	1905300000	0.9997	0	.
IVA	IIIC	0.0742117	0.2095	0.0012774	4.31154
IVB	IIIC	0.0460095	0.1741	0.0005428	3.89996
IA1	IIIC	0.0044596	0.0270*	3.68e-05	0.540331
IA2	IIIC	5.177e-12	0.9993	0	.
IA3	IIIC	8.15e-12	0.9996	0	.
IB	IIIC	0.0220396	0.1086	0.0002086	2.32863
IIA	IIIC	0.0051801	0.0286*	4.65e-05	0.577156
IIB	IIIC	0.0191777	0.0788	0.0002332	1.57696
IIIA	IIIC	0.0147118	0.0619	0.0001754	1.2341
IIIB	IIIC	7.721e-12	0.9997	0	.
IVB	IVA	0.619977	0.5565	0.125984	3.05094
IA1	IVA	0.0600933	0.0010*	0.0112963	0.319679
IA2	IVA	6.977e-11	0.9994	0	.
IA3	IVA	1.098e-10	0.9996	0	.
IB	IVA	0.296984	0.0759	0.0777015	1.1351
IIA	IVA	0.069801	0.0220*	0.0071593	0.680543
IIB	IVA	0.258419	0.0513	0.0662614	1.00784
IIIA	IVA	0.198241	0.0061*	0.062336	0.630448
IIIB	IVA	1.04e-10	0.9997	0	.
IIIC	IVA	13.475	0.2095	0.231936	782.866
IA1	IVB	0.0969284	0.0203*	0.0135115	0.69534
IA2	IVB	1.125e-10	0.9994	0	.
IA3	IVB	1.771e-10	0.9997	0	.
IB	IVB	0.479024	0.4316	0.0765064	2.99927
IIA	IVB	0.112587	0.059	0.0116651	1.08664
IIB	IVB	0.416821	0.316	0.0753511	2.30574
IIIA	IVB	0.319756	0.1979	0.0563604	1.81411
IIIB	IVB	1.678e-10	0.9997	0	.
IIIC	IVB	21.7346	0.1741	0.256413	1842.32
IVA	IVB	1.61296	0.5565	0.327767	7.9375
